# Supplementary material for: Pesticides and Trace Element Residues in Honey from Northern Croatia
Source: Foods. 2026 Apr 25;15(9):1502. doi: 10.3390/foods15091502 (PMC13163511; doi:10.3390/foods15091502)
Supplement: Supplementary file 1 [file foods-15-01502-s001.zip]

Archive with 1 entries (1 files):
- foods-4267833-supplementary.pdf
